# Supplementary material for: Altered expression of glycan patterns and glycan-related genes in the medial prefrontal cortex of the valproic acid rat model of autism
Source: Front Cell Neurosci. 2022 Dec 8;16:1057857. doi: 10.3389/fncel.2022.1057857 (PMC9772556; doi:10.3389/fncel.2022.1057857)
Supplement: Supplementary Table 1 — Information and regulation about 107 differentially expressed glycan-related genes (DEGGs) in valproic acid (VPA)-treated rats. [file Table_1.XLSX]

## Sheet: Sheet4
Category	Group	gene symbol		Gene id	Gene name	readcount_VPA	readcount_C	FoldChange	pval	padj	significant	chr	start	end	strand
Enzymes	Glycosyltransferases	Galnt9	304571	ENSRNOG00000037476	polypeptide N-acetylgalactosaminyltransferase 9	2303.47	3479.02	-1.51035	1.36e-16	7.18e-14	TRUE	12	53844763	53922179	+
	Glycosyltransferases	Galnt17	288611	ENSRNOG00000024435	polypeptide N-acetylgalactosaminyltransferase 17	345.454	474.459	-1.37344	0.0021406	0.026398	TRUE	12	30671599	30922308	-
	Glycosyltransferases	B4galnt1	64828	ENSRNOG00000004839	beta-1,4-N-acetyl-galactosaminyl transferase 1	1900.57	2356.38	-1.23983	3.02e-05	0.00086046	TRUE	7	70630282	70637196	-
	Glycosyltransferases	B3gat1	117108	ENSRNOG00000007142	beta-1,3-glucuronyltransferase 1	3905.52	4657.12	-1.19244	0.0002562	0.0048735	TRUE	8	27797386	27823230	+
	Glycosyltransferases	Mgat3	29582	ENSRNOG00000017434	mannosyl (beta-1,4-)-glycoprotein beta-1,4-N-acetylglucosaminyltransferase	1709.41	2033.14	-1.18938	0.0010611	0.015135	TRUE	7	121398823	121425021	-
	Glycosyltransferases	Fut9	84597	ENSRNOG00000008475	fucosyltransferase 9	45.9687	253.451	-5.51362	2.06e-14	7.31e-12	TRUE	5	44660497	44863523	+
	Glycosyltransferases	Mgat5	65271	ENSRNOG00000003614	mannosyl (alpha-1,6-)-glycoprotein beta-1,6-N-acetyl-glucosaminyltransferase	590.476	907.897	-1.53757	1.23e-11	2.33e-09	TRUE	13	48946178	49250496	+
	Glycosyltransferases	Chpf	316533	ENSRNOG00000020038	chondroitin polymerizing factor	2852.31	3443.72	-1.20735	0.00014757	0.0031738	TRUE	9	82438465	82443159	+
	Glycosyltransferases	Extl3	56819	ENSRNOG00000013581	exostosin-like glycosyltransferase 3	1277.61	1841.23	-1.44115	1.74e-11	3.06e-09	TRUE	15	52169314	52192414	+
	Glycosyltransferases	Chpf2	296733	ENSRNOG00000010466	chondroitin polymerizing factor 2	992.82	1486.93	-1.49768	1.21e-12	2.83e-10	TRUE	4	7120978	7126440	-
	Glycosyltransferases	B4galnt4	309105	ENSRNOG00000024760	beta-1,4-N-acetyl-galactosaminyl transferase 4	1860.22	2155.31	-1.15864	0.0047066	0.047759	TRUE	1	220789704	220800586	-
	Glycosyltransferases	Alg10	245960	ENSRNOG00000014511	ALG10, alpha-1,2-glucosyltransferase	180.157	283.834	-1.57549	0.00024563	0.0047084	TRUE	7	131010627	131015654	-
	Glycosyltransferases	B4galt5	362275	ENSRNOG00000008283	beta-1,4-galactosyltransferase 5	842.147	1024.36	-1.21636	0.0010795	0.015369	TRUE	3	170196325	170211612	+
	Glycosyltransferases	Uggt1	171129	ENSRNOG00000014901	UDP-glucose glycoprotein glucosyltransferase 1	922.116	1334.79	-1.44753	4.73e-08	3.36e-06	TRUE	9	42350134	42459613	-
	Glycosyltransferases	Tmtc1	362465	ENSRNOG00000001854	transmembrane and tetratricopeptide repeat containing 1	522.134	731.863	-1.40167	0.00036095	0.0063921	TRUE	4	246760019	246960998	-
	Glycosyltransferases	Dpy19l3	308519	ENSRNOG00000021573	dpy-19-like 3 (C. elegans)	695.135	975.502	-1.40333	1.48e-06	6.65e-05	TRUE	1	93139685	93199944	-
	Glycosyltransferases	Xylt1	64133	ENSRNOG00000018459	xylosyltransferase 1	492.222	781.436	-1.58757	1.77e-07	1.07e-05	TRUE	1	193935673	194215173	+
	Glycosyltransferases	Tnks	290794	ENSRNOG00000011625	tankyrase	1021.13	1349.17	-1.32125	8.68e-05	0.0020887	TRUE	16	60596310	60737794	-
	Glycosyltransferases	Large1	361368	ENSRNOG00000013742	LARGE xylosyl- and glucuronyltransferase 1	4864.21	6253.32	-1.28558	5.61e-07	2.92e-05	TRUE	19	23595328	24054765	-
	Glycosyltransferases	St6gal2	301155	ENSRNOG00000046515	ST6 beta-galactoside alpha-2,6-sialyltransferase 2	200.53	324.561	-1.61851	6.23e-08	4.33e-06	TRUE	9	6048734	6101607	+
	Glycosyltransferases	Stt3b	363160	ENSRNOG00000011922	STT3B, catalytic subunit of the oligosaccharyltransferase complex	1084.17	1364.45	-1.25851	4.91e-05	0.0012919	TRUE	8	122604522	122668755	-
	Glycosyltransferases	St8sia5	364901	ENSRNOG00000022691	ST8 alpha-N-acetyl-neuraminide alpha-2,8-sialyltransferase 5	736.905	1004.92	-1.3637	3.28e-07	1.84e-05	TRUE	18	73242668	73302825	+
	Glycosyltransferases	St8sia3	25547	ENSRNOG00000018305	ST8 alpha-N-acetyl-neuraminide alpha-2,8-sialyltransferase 3	792.881	1015.04	-1.2802	0.00017778	0.0036761	TRUE	18	58962843	58969336	+
	Glycoside hydrolases	Gaa	367562	ENSRNOG00000047656	glucosidase, alpha, acid	2844.95	3391.98	-1.19229	0.00040473	0.0070212	TRUE	10	108007823	108024832	+
	Glycoside hydrolases	Hyal1	367166	ENSRNOG00000015858	hyaluronoglucosaminidase 1	163.005	234.753	-1.44016	0.0017213	0.022296	TRUE	8	115689184	115691497	+
	Glycoside hydrolases	Cemip	308797	ENSRNOG00000012442	cell migration-inducing hyaluronan binding protein	299.936	451.968	-1.50688	1.42e-07	8.75e-06	TRUE	1	147000790	147067480	-
	Glycoside hydrolases	Tmem2	309400	ENSRNOG00000012782	transmembrane protein 2	418.299	686.21	-1.64047	5.85e-09	5.34e-07	TRUE	1	246700907	246762954	+
	Glycoside hydrolases	Gba	684536	ENSRNOG00000049281	glucosylceramidase beta	2206.54	2626.09	-1.19014	0.00097032	0.014088	TRUE	2	207931042	207937061	-
	Glycoside hydrolases	Man1a2	295319	ENSRNOG00000015226	mannosidase, alpha, class 1A, member 2	1054.85	1339.8	-1.27013	0.00024177	0.0046484	TRUE	2	222338553	222489949	+
	Glycoside hydrolases	Man2a2	308757	ENSRNOG00000012055	mannosidase, alpha, class 2A, member 2	1835.27	2392.46	-1.3036	3.53e-07	1.96e-05	TRUE	1	143096200	143115693	+
	Glycoside hydrolases	Gne	114711	ENSRNOG00000014365	glucosamine (UDP-N-acetyl)-2-epimerase/N-acetylmannosamine kinase	621.977	1093.34	-1.75785	3.1e-13	8.35e-11	TRUE	5	64035390	64065617	-
	Glycan anabolic enzymes	Ndst1	29633	ENSRNOG00000019014	N-deacetylase and N-sulfotransferase 1	812.759	1159.38	-1.42648	2.24e-09	2.3e-07	TRUE	18	55189496	55226907	+
	Glycan anabolic enzymes	Gal3st3	499302	ENSRNOG00000028743	galactose-3-O-sulfotransferase 3	1214.91	1483.76	-1.22129	0.00031513	0.0057508	TRUE	1	227598280	227608036	-
	Glycan anabolic enzymes	Sulf2	311642	ENSRNOG00000006052	sulfatase 2	3507.2	4427.99	-1.26254	1.48e-06	6.65e-05	TRUE	3	168962200	169044078	-
	Glycan anabolic enzymes	Chst1	295934	ENSRNOG00000007989	carbohydrate sulfotransferase 1	3889.5	4568.37	-1.17454	0.00086702	0.012925	TRUE	3	88201237	88216361	-
	Glycan anabolic enzymes	Pgap1	316400	ENSRNOG00000013388	post-GPI attachment to proteins 1	404.543	758.824	-1.87575	2.75e-06	0.0001109	TRUE	9	60749693	60818301	+
glycoconjugates	Lectins	Acan	58968	ENSRNOG00000028992	aggrecan	84.6455	160.779	-1.89943	1.37e-07	8.54e-06	TRUE	1	141732130	141793202	+
	Lectins	Ncan	58982	ENSRNOG00000048036	neurocan	47.3333	89.0206	-1.88071	7.68e-05	0.0018712	TRUE	16	20900031	20925162	+
	Lectins	Pkd1	24650	ENSRNOG00000010771	polycystin 1, transient receptor potential channel interacting	3113.54	4327.82	-1.39	0.00014838	0.0031885	TRUE	10	13732199	13779017	-
	Lectins	Cd93	84398	ENSRNOG00000024799	CD93 molecule	205.543	389.981	-1.89732	6.45e-07	3.29e-05	TRUE	3	149189170	149193959	+
	Lectins	Pecam1	29583	ENSRNOG00000043391	platelet and endothelial cell adhesion molecule 1	161.442	273.853	-1.6963	3.45e-08	2.55e-06	TRUE	10	94598952	94632587	-
	Lectins	L1cam	50687	ENSRNOG00000037274	L1 cell adhesion molecule	3122.92	4280.71	-1.37074	1.18e-10	1.65e-08	TRUE	1	152659413	152676120	-
	Lectins	Igf2r	25151	ENSRNOG00000014997	insulin-like growth factor 2 receptor	1088.5	1552.1	-1.42591	7.53e-05	0.0018414	TRUE	1	51488769	51577141	+
	Lectins	Calr	64202	ENSRNOG00000003029	calreticulin	9495.23	11402.6	-1.20088	6.17e-05	0.001557	TRUE	19	36931420	36937294	+
	Glycosylphosphatidylinositol (GPI)-anchored Proteins	Ncam1	24586	ENSRNOG00000031890	neural cell adhesion molecule 1	3742.49	4700.46	-1.25597	0.0010849	0.015412	TRUE	8	52458775	52522326	-
	Glycosylphosphatidylinositol (GPI)-anchored Proteins	Ncam2	288280	ENSRNOG00000002126	neural cell adhesion molecule 2	996.602	1576.54	-1.58192	1.4e-09	1.53e-07	TRUE	11	24122738	24352502	+
	Glycosylphosphatidylinositol (GPI)-anchored Proteins	Cntn2	25356	ENSRNOG00000009033	contactin 2	1211.49	1689.79	-1.3948	5.05e-07	2.66e-05	TRUE	13	54360710	54389586	-
	Glycosylphosphatidylinositol (GPI)-anchored Proteins	Gpc1	58920	ENSRNOG00000049437	glypican 1	2247.27	2786.88	-1.24011	2.08e-05	0.00062784	TRUE	9	99664180	99692723	-
	Proteogly	Sdc3	116673	ENSRNOG00000011927	syndecan 3	2201.62	2668.79	-1.21219	0.00015489	0.0032933	TRUE	5	152628005	152658676	+
	Proteogly	App	54226	ENSRNOG00000006997	amyloid beta precursor protein	28644.8	33868.3	-1.18235	0.00019314	0.0038965	TRUE	11	28049096	28265240	-
	Proteogly	Ptprz1	25613	ENSRNOG00000006030	protein tyrosine phosphatase, receptor type Z1	5143.59	6158.75	-1.19736	0.00014868	0.0031928	TRUE	4	49730552	49927326	+
	Proteogly	Agrn	25592	ENSRNOG00000020205	agrin	3899.05	5886.63	-1.50976	1.78e-07	1.07e-05	TRUE	5	177063801	177085091	-
	Proteogly	Srgn	56782	ENSRNOG00000000394	serglycin	219.115	282.643	-1.28994	0.0049498	0.049625	TRUE	20	33908574	33921685	-
	Proteogly	Spock1	306759	ENSRNOG00000012747	sparc/osteonectin, cwcv and kazal like domains proteoglycan 1	2214.48	2939.92	-1.32759	7.58e-06	0.00026601	TRUE	17	9966212	9981063	+
	Proteogly	Spock2	361840	ENSRNOG00000000573	SPARC/osteonectin, cwcv and kazal like domains proteoglycan 2	5127.89	7143.39	-1.39304	1.31e-06	5.99e-05	TRUE	20	31456801	31479643	+
	glycosaminoglycan binding proteins	Pdgfb	24628	ENSRNOG00000017197	platelet derived growth factor subunit B	315.548	443.038	-1.40403	2.01e-05	0.00060863	TRUE	7	121205506	121223140	-
	glycosaminoglycan binding proteins	Lama5	140433	ENSRNOG00000006479	laminin, alpha 5 [HSA:3911] [KO:K06240]	137.748	193.475	-1.40455	0.0015082	0.020101	TRUE	3	181517512	181565641	-
	glycosaminoglycan binding proteins	Tnr	25567	ENSRNOG00000002468	tenascin R	1517.57	2568.18	-1.69229	2.21e-08	1.74e-06	TRUE	13	82511491	82587627	-
	glycosaminoglycan binding proteins	Col4a1	290905	ENSRNOG00000016281	collagen type IV alpha 1 chain	843.692	1597.73	-1.89373	1.48e-05	0.00046764	TRUE	16	82987857	83097435	+
	glycosaminoglycan binding proteins	Col4a2	306628	ENSRNOG00000023972	collagen type IV alpha 2 chain	983.811	1983.14	-2.01573	2.07e-11	3.57e-09	TRUE	16	82853206	82987193	-
	glycosaminoglycan binding proteins	Col4a5	363457	ENSRNOG00000018951	collagen type IV alpha 5 chain	142.872	196.138	-1.37282	0.0026589	0.031184	TRUE	X	111376683	111436082	+
	glycosaminoglycan binding proteins	Col4a3	363265	ENSRNOG00000015365	collagen type IV alpha 3 chain	72.3734	116.65	-1.61179	0.0031935	0.035812	TRUE	9	88104688	88232032	-
	glycosaminoglycan binding proteins	Col5a1	85490	ENSRNOG00000008749	collagen type V alpha 1 chain	773.524	1027.63	-1.3285	0.001348	0.01844	TRUE	3	11789103	11935751	+
	glycosaminoglycan binding proteins	Col5a2	85250	ENSRNOG00000003736	collagen type V alpha 2 chain	650.926	820.062	-1.25984	0.0032901	0.036641	TRUE	9	51758657	51823228	+
	glycosaminoglycan binding proteins	Col5a3	60379	ENSRNOG00000020525	collagen type V alpha 3 chain	909.935	1143.63	-1.25682	0.00060422	0.0096433	TRUE	8	21842413	21887757	-
	glycosaminoglycan binding proteins	Col11a2	294279	ENSRNOG00000000463	collagen type XI alpha 2 chain	3237.73	4368.73	-1.34932	0.0013971	0.018947	TRUE	20	5909495	5938415	-
	glycosaminoglycan binding proteins	Col27a1	298101	ENSRNOG00000007657	collagen type XXVII alpha 1 chain	714.471	958.961	-1.3422	0.00020751	0.0041398	TRUE	5	83170172	83284999	-
	glycosaminoglycan binding proteins	Col13a1	499431	ENSRNOG00000000552	collagen type XIII alpha 1 chain	125.547	174.518	-1.39005	0.002777	0.032241	TRUE	20	33254962	33395041	+
	glycosaminoglycan binding proteins	Col19a1	367236	ENSRNOG00000012759	collagen type XIX alpha 1 chain	310.957	508.956	-1.63675	9.53e-06	0.00032575	TRUE	9	29339207	29668271	+
	glycosaminoglycan binding proteins	Col25a1	687064	ENSRNOG00000050706	collagen type XXV alpha 1 chain	189.326	299.752	-1.58326	0.00058003	0.0093496	TRUE	2	254151921	254267154	+
	glycosaminoglycan binding proteins	Efna5	116683	ENSRNOG00000034177	ephrin A5	112.194	168.967	-1.50602	0.00031052	0.0056731	TRUE	9	109627452	109897812	+
	glycosaminoglycan binding proteins	Slit1	65047	ENSRNOG00000026065	slit guidance ligand 1	1175.19	2008.96	-1.70947	2.07e-06	8.85e-05	TRUE	1	268298680	268445090	+
	glycosaminoglycan binding proteins	Slit3	83467	ENSRNOG00000007377	slit guidance ligand 3	636.23	1029.96	-1.61885	2.45e-08	1.9e-06	TRUE	10	20195980	20392415	-
	glycosaminoglycan binding proteins	Sema5a	310207	ENSRNOG00000011977	semaphorin 5A [HSA:9037] [KO:K06841]	2075.29	2476.81	-1.19348	0.0012736	0.017605	TRUE	2	105049343	105480370	+
	glycosaminoglycan binding proteins	Slc8a1	29715	ENSRNOG00000008479	solute carrier family 8 member A1	521.558	951.24	-1.82384	2.81e-07	1.61e-05	TRUE	6	4220847	4481722	+
	glycosaminoglycan binding proteins	Slc8a2	140447	ENSRNOG00000001492	solute carrier family 8 member A2	7115.23	9210.49	-1.29448	0.0025408	0.030035	TRUE	1	79296259	79320748	-
Enzymes	Glycosyltransferases	Pnp	290029	ENSRNOG00000009982	purine nucleoside phosphorylase	2514.59	1845.85	1.3623	1.9e-07	1.13e-05	TRUE	15	31712198	31716288	-
	Glycosyltransferases	Hprt1	24465	ENSRNOG00000031367	hypoxanthine phosphoribosyltransferase 1	1429.24	1191.67	1.19936	0.0011138	0.015781	TRUE	X	153249883	153281841	+
	Glycosyltransferases	Ppat	117544	ENSRNOG00000002128	phosphoribosyl pyrophosphate amidotransferase	881.981	655.215	1.34609	2.06e-06	8.83e-05	TRUE	14	33371454	33405832	+
	Glycosyltransferases	St3gal4	363040	ENSRNOG00000009850	ST3 beta-galactoside alpha-2,3-sialyltransferase 4	1035.92	807.837	1.28234	3.7e-05	0.0010217	TRUE	8	36283787	36333597	-
	Glycoside hydrolases	Lyz2	25211	ENSRNOG00000005825	lysozyme 2	1079.33	778.289	1.38679	7.66e-05	0.0018672	TRUE	7	60337951	60343246	-
	Glycoside hydrolases	Fuca2	292485	ENSRNOG00000015551	fucosidase, alpha-L- 2, plasma	534.306	427.667	1.24935	0.0021724	0.026696	TRUE	1	9287057	9301800	+
	Glycoside hydrolases	Hexb	294673	ENSRNOG00000025274	hexosaminidase subunit beta	2435.25	2032.37	1.19823	0.00039967	0.0069408	TRUE	2	47094815	47114918	+
	Carbohydrate-binding modules	Gpcpd1	362219	ENSRNOG00000021267	glycerophosphocholine phosphodiesterase 1	2892.07	2504.04	1.15496	0.0046235	0.047123	TRUE	3	131661271	131700120	-
	Carbohydrate-binding modules	Ppp1r3c	309513	ENSRNOG00000018494	protein phosphatase 1, regulatory subunit 3C	952.475	789.252	1.20681	0.0020578	0.025609	TRUE	1	262628941	262633940	-
	Glycan anabolic enzymes	Dad1	192275	ENSRNOG00000009090	defender against cell death 1	1741.85	1458.45	1.19432	0.0010497	0.015011	TRUE	15	36679092	36699071	-
	Glycan anabolic enzymes	Hs3st5	294449	ENSRNOG00000000605	heparan sulfate-glucosamine 3-sulfotransferase 5	262.605	176.271	1.48978	0.0044312	0.045697	TRUE	20	41969878	42279750	+
	Glycan anabolic enzymes	Sult1a1	83783	ENSRNOG00000019342	sulfotransferase family 1A member 1	206.436	130.039	1.58749	0.00069594	0.010845	TRUE	1	205079584	205083124	-
	Glycan anabolic enzymes	Pigp	288238	ENSRNOG00000039850	phosphatidylinositol glycan anchor biosynthesis, class P	338.412	260.415	1.29951	0.0018217	0.023317	TRUE	11	38179879	38185851	-
	Glycan anabolic enzymes	Pigx	288041	ENSRNOG00000033623	phosphatidylinositol glycan anchor biosynthesis, class X	527.422	430.54	1.22502	0.0045324	0.046517	TRUE	11	75013594	75031091	+
	Glycan anabolic enzymes	Pigk	295543	ENSRNOG00000042359	phosphatidylinositol glycan anchor biosynthesis, class K	923.804	746.758	1.23709	0.00052428	0.0086142	TRUE	2	276578101	276662884	+
glycoconjugates	Lectins	Asgr2	29403	ENSRNOG00000030726	asialoglycoprotein receptor 2	60.0968	31.5087	1.90731	0.00077963	0.011807	TRUE	10	56452189	56465315	-
	Glycosylphosphatidylinositol (GPI)-anchored Proteins	Ctsl	25697	ENSRNOG00000018566	cathepsin L	2866	2373.91	1.20729	0.0001793	0.0036952	TRUE	17	1861404	1867575	-
	Proteogly	Cd44	25406	ENSRNOG00000006094	CD44 molecule (Indian blood group)	103.827	66.0256	1.57252	0.0015367	0.020407	TRUE	3	99339455	99426032	-
	Proteogly	Bgn	25181	ENSRNOG00000017440	biglycan	543.238	375.867	1.44529	0.0047131	0.047795	TRUE	1	153067994	153080160	-
	Proteogly	Dcn	29139	ENSRNOG00000004554	decorin	312.359	226.207	1.38085	0.00033351	0.0060336	TRUE	7	38783714	38823738	-
	Proteogly	Fmod	64507	ENSRNOG00000003183	fibromodulin	387.473	267.886	1.44641	0.0014207	0.019202	TRUE	13	55928423	55939039	-
	Proteogly	Prelp	84400	ENSRNOG00000003120	proline and arginine rich end leucine rich repeat protein	397.767	291.204	1.36594	9.52e-05	0.0022419	TRUE	13	55804884	55814122	-
	Proteogly	Ogn	291015	ENSRNOG00000047786	osteoglycin	21.6201	6.24026	3.46463	0.00057148	0.0092303	TRUE	17	16659766	16679168	-
	Proteogly	Prg4	289104	ENSRNOG00000002385	proteoglycan 4	138.011	73.7252	1.87196	0.0020608	0.02563	TRUE	13	72637409	72653723	-
	glycosaminoglycan binding proteins	Bmp4	25296	ENSRNOG00000009694	bone morphogenetic protein 4	218.524	105.854	2.06437	0.00024819	0.0047462	TRUE	15	24735177	24738725	+
	glycosaminoglycan binding proteins	Wnt6	316526	ENSRNOG00000017409	wingless-type MMTV integration site family, member 6	103.01	57.683	1.7858	7.33e-05	0.0018018	TRUE	9	81796069	81809694	-
	glycosaminoglycan binding proteins	Igf2	24483	ENSRNOG00000020369	insulin-like growth factor 2	2152.84	1279.07	1.68313	0.0011157	0.015794	TRUE	1	222722922	222730430	-
	glycosaminoglycan binding proteins	Ptn	24924	ENSRNOG00000011946	pleiotrophin	9328.85	8060.85	1.15731	0.0016349	0.021398	TRUE	4	64063954	64156273	-
	glycosaminoglycan binding proteins	Serpine2	29366	ENSRNOG00000015461	serpin family E member 2	4520.58	3546.63	1.27461	5.45e-07	2.85e-05	TRUE	9	85312143	85375551	+
	glycosaminoglycan binding proteins	Sod3	25352	ENSRNOG00000003869	superoxide dismutase 3, extracellular	480.947	382.755	1.25653	0.0020938	0.025967	TRUE	14	61071313	61077045	-
	glycosaminoglycan binding proteins	Apoe	25728	ENSRNOG00000018454	apolipoprotein E	63032	48755	1.29283	0.0016937	0.021977	TRUE	1	81878373	81881182	-
